# Supplementary material for: Subspecies Classification and Comparative Genomic Analysis of Lactobacillus kefiranofaciens HL1 and M1 for Potential Niche-Specific Genes and Pathways
Source: Microorganisms. 2022 Aug 12;10(8):1637. doi: 10.3390/microorganisms10081637 (PMC9415760; doi:10.3390/microorganisms10081637)
Supplement: Supplementary file 1 [file microorganisms-10-01637-s001.zip]

Archive with 1 entries (1 files):
- microorganisms-1854887-supplementary.pdf
